# Supplementary material for: Optical Configuration Effect on the Structure and Reactivity of Diastereomers Revealed by Spin Effects and Molecular Dynamics Calculations
Source: Int J Mol Sci. 2021 Dec 21;23(1):38. doi: 10.3390/ijms23010038 (PMC8744724; doi:10.3390/ijms23010038)
Supplement: Supplementary file 1 [file ijms-23-00038-s001.zip]

Archive with 1 entries (1 files):
- ijms-1516305-supplementary.pdf
